# Supplementary material for: Culicidae Fauna (Diptera: Culicomorpha) of the Quilombola Community of Abacatal, Ananindeua, Pará, in the Brazilian Amazon
Source: Insects. 2025 Apr 10;16(4):397. doi: 10.3390/insects16040397 (PMC12027505; doi:10.3390/insects16040397)
Supplement: Supplementary file 1 [file insects-16-00397-s001.zip]

Archive with 1 entries (1 files):
- insects-3511956-supplementary.pdf
